# Supplementary material for: A Modular Hepatitis E Virus Replicon System for Studies on the Role of ORF1-Encoded Polyprotein Domains
Source: Pathogens. 2022 Mar 15;11(3):355. doi: 10.3390/pathogens11030355 (PMC8948863; doi:10.3390/pathogens11030355)
Supplement: Supplementary file 1 [file pathogens-11-00355-s001.zip]

Archive with 1 entries (1 files):
- pathogens-1605085-supplementary.pdf
